# Supplementary material for: The Effect of Online Fitness Combining Dietary Intervention on Body Composition, Body Shame and Self-Esteem in Young Adults: A Randomized Controlled Trial
Source: Nutrients. 2026 May 2;18(9):1460. doi: 10.3390/nu18091460 (PMC13164652; doi:10.3390/nu18091460)
Supplement: Supplementary file 1 [file nutrients-18-01460-s001.zip]

Archive with 1 entries (1 files):
- nutrients-4247371-supplementary.pdf
